# Supplementary material for: Dataset on cocoa farmers’ agrochemical handling practices and safety compliance in Ahafo Ano North district, Ashanti region, Ghana
Source: Data Brief. 2019 Nov 6;27:104767. doi: 10.1016/j.dib.2019.104767 (PMC6864171; doi:10.1016/j.dib.2019.104767)
Supplement: Multimedia component 2 [file mmc2.zip]

Archive with 1 entries (1 files):
- dib_104767_Data Shared.sav
